# Supplementary material for: Evolution of salivary glue genes in Drosophila species
Source: BMC Evol Biol. 2019 Jan 29;19:36. doi: 10.1186/s12862-019-1364-9 (PMC6352337; doi:10.1186/s12862-019-1364-9)
Supplement: Supplementary file 1 — Table S1. Number of gene copies for each family, and results of CAFE analysis for the glue gene families. (XLSX 161 kb) [file 12862_2019_1364_MOESM1_ESM.xlsx]

## Sheet: Feuille1-lam0.003
	Sgs1	Sgs3-7-8 family	Sgs1-3-7-8 family	Sgs4	Sgs5-5bis family
D. melanogaster	1	3	4	1	2
D. simulans	1	3	4	1	2
D. sechellia	1	3	4	1	2
D. mauritiana	1	2	3	1	1
D. santomea	1	4	5	1	2
D. yakuba	1	4	5	1	2
D. erecta	0	3	3	1	1
D. eugracilis	1	4	5	0	2
D. takahashi	1	3	4	0	2
D. suzukii	1	5	6	0	2
D. biarmipes	1	4	5	0	2
D. elegans	1	3	4	0	1
D. rhopaloa	1	4	5	0	1
D. ficusphila	1	3	4	0	2
D. kikkawai	0	2	2	0	2
D. ananassae	0	2	2	0	2
D. bipectinata	0	4	4	0	2
D. pseudoobscura	0	3	3	0	1
D. willistoni	0	4	4	0	0
D. virilis	0	2	2	0	1
Lambda value	0.00365026	0.00365026	0.00365026	0.00365026	0.00365026
P-value	0.2925	0.013	0.005	0.5795	0.107
Tree used	(((drho:11.1347,dele:11.1347):5.86695,(((dsuz:6.86108,dbia:6.86108):4.95065,dtak:11.8117):3.42837,(((dere:5.73328,(dyak:1.0,dsan:1.0):4.73328):1.52117,(((dsec:1.35937,dsim:1.35937):1.0,dmau:2.35937):1.16816,dmel:3.52753):3.72691):7.01828,deug:14.24007):1.0):1.7615):1.39134,dfic:18.3929):9.20704;	(((drho:11.1347,dele:11.1347):5.86695,(((dsuz:6.86108,dbia:6.86108):4.95065,dtak:11.8117):3.42837,(((dere:5.73328,(dyak:1.0,dsan:1.0):4.73328):1.52117,(((dsec:1.35937,dsim:1.35937):1.0,dmau:2.35937):1.16816,dmel:3.52753):3.72691):7.01828,deug:14.24007):1.0):1.7615):1.39134,dfic:18.3929):9.20704;	(((drho:11.1347,dele:11.1347):5.86695,(((dsuz:6.86108,dbia:6.86108):4.95065,dtak:11.8117):3.42837,(((dere:5.73328,(dyak:1.0,dsan:1.0):4.73328):1.52117,(((dsec:1.35937,dsim:1.35937):1.0,dmau:2.35937):1.16816,dmel:3.52753):3.72691):7.01828,deug:14.24007):1.0):1.7615):1.39134,dfic:18.3929):9.20704;	((dere:5.73328,(dyak:1.0,dsan:1.0):4.73328):1.52117,(((dsec:1.35937,dsim:1.35937):1.0,dmau:2.35937):1.16816,dmel:3.52753):3.72691):8.01828;	(((drho:11.1347,dele:11.1347):5.86695,(((dsuz:6.86108,dbia:6.86108):4.95065,dtak:11.8117):3.42837,(((dere:5.73328,(dyak:1.0,dsan:1.0):4.73328):1.52117,(((dsec:1.35937,dsim:1.35937):1.0,dmau:2.35937):1.16816,dmel:3.52753):3.72691):7.01828,deug:14.24007):1.0):1.7615):1.39134,dfic:18.3929):9.20704;

## Sheet: ancestral-states-lam0.003
	CAFE tree with ancestral states
Sgs1	(((drho_1:11.1347,dele_1:11.1347)_1:5.86695,(((dsuz_1:6.86108,dbia_1:6.86108)_1:4.95065,dtak_1:11.8117)_1:3.42837,(((dere_0:5.73328,(dyak_1:1,dsan_1:1)_1:4.73328)_1:1.52117,(((dsec_1:1.35937,dsim_1:1.35937)_1:1,dmau_1:2.35937)_1:1.16816,dmel_1:3.52753)_1:3.72691)_1:7.01828,deug_1:14.2401)_1:1)_1:1.7615)_1:1.39134,dfic_1:18.3929)_1:9.20704
Sgs3-7-8 family	(((dpse_3:49,((dana_2:7.41913,dbip_4:7.41913)_3:26.952,((((drho_4:11.1347,dele_3:11.1347)_3:5.86695,(((dsuz_5:6.86108,dbia_4:6.86108)_4:4.95065,dtak_3:11.8117)_3:3.42837,(((dere_3:5.73328,(dyak_4:1,dsan_4:1)_4:4.73328)_3:1.52117,(((dsec_3:1.35937,dsim_3:1.35937)_3:1,dmau_2:2.35937)_3:1.16816,dmel_3:3.52753)_3:3.72691)_3:7.01828,deug_4:14.2401)_3:1)_3:1.7615)_3:1.39134,dfic_3:18.3929)_3:9.20704,dk…
Sgs1-3-7-8 family	(((dpse_3:49,((dana_2:7.41913,dbip_4:7.41913)_3:26.952,((((drho_5:11.1347,dele_4:11.1347)_4:5.86695,(((dsuz_6:6.86108,dbia_5:6.86108)_5:4.95065,dtak_4:11.8117)_4:3.42837,(((dere_3:5.73328,(dyak_5:1,dsan_5:1)_5:4.73328)_4:1.52117,(((dsec_4:1.35937,dsim_4:1.35937)_4:1,dmau_3:2.35937)_4:1.16816,dmel_4:3.52753)_4:3.72691)_4:7.01828,deug_5:14.2401)_4:1)_4:1.7615)_4:1.39134,dfic_4:18.3929)_4:9.20704,dk…
Sgs4	((dere_1:5.73328,(dyak_1:1,dsan_1:1)_1:4.73328)_1:1.52117,(((dsec_1:1.35937,dsim_1:1.35937)_1:1,dmau_1:2.35937)_1:1.16816,dmel_1:3.52753)_1:3.72691)_1:8.01828
Sgs5-5bis family	(((dpse_1:49,((dana_2:7.41913,dbip_2:7.41913)_2:26.952,((((drho_1:11.1347,dele_1:11.1347)_1:5.86695,(((dsuz_2:6.86108,dbia_2:6.86108)_2:4.95065,dtak_2:11.8117)_2:3.42837,(((dere_1:5.73328,(dyak_2:1,dsan_2:1)_2:4.73328)_2:1.52117,(((dsec_2:1.35937,dsim_2:1.35937)_2:1,dmau_1:2.35937)_2:1.16816,dmel_2:3.52753)_2:3.72691)_2:7.01828,deug_2:14.2401)_2:1)_2:1.7615)_2:1.39134,dfic_2:18.3929)_2:9.20704,dk…
blue branches:	expansions
orange branches	contractions
**:	branch p-value < 0.01
*:	branch p-value < 0.05
